# Supplementary material for: Exposome variations affect Drosophila bristle patterning via the regulation of proneural genes through distinct mechanisms
Source: Sci Rep. 2025 Oct 16;15:36234. doi: 10.1038/s41598-025-20122-6 (PMC12533043; doi:10.1038/s41598-025-20122-6)
Supplement: Supplementary file 3 — Supplementary Information 3. [file 41598_2025_20122_MOESM3_ESM.xlsx]

## Sheet: Feuil1
Raw data for Figure 1
W1118 18°C	4
W1118 18°C	4
W1118 18°C	4
W1118 18°C	4
W1118 18°C	4
W1118 18°C	4
W1118 18°C	4
W1118 18°C	4
W1118 18°C	4
W1118 18°C	4
W1118 18°C	4
W1118 18°C	4
W1118 18°C	4
W1118 18°C	4
W1118 18°C	4
W1118 18°C	4
W1118 18°C	4
W1118 18°C	4
W1118 18°C	4
W1118 18°C	4
W1118 18°C	4
W1118 18°C	4
W1118 18°C	4
W1118 18°C	4
W1118 18°C	4
W1118 18°C	4
W1118 18°C	4
W1118 18°C	4
W1118 18°C	4
W1118 18°C	4
W1118 18°C	4
W1118 18°C	4
W1118 18°C	4
W1118 18°C	4
W1118 18°C	4
W1118 18°C	5
W1118 18°C	5
W1118 18°C	5
W1118 18°C	5
W1118 18°C	5
W1118 18°C	5
W1118 18°C	5
W1118 18°C	5
W1118 18°C	5
W1118 18°C	5
W1118 18°C	5
W1118 18°C	5
W1118 18°C	5
W1118 18°C	5
W1118 18°C	5
W1118 25°C	4
W1118 25°C	4
W1118 25°C	4
W1118 25°C	4
W1118 25°C	4
W1118 25°C	4
W1118 25°C	4
W1118 25°C	4
W1118 25°C	4
W1118 25°C	4
W1118 25°C	4
W1118 25°C	4
W1118 25°C	4
W1118 25°C	4
W1118 25°C	4
W1118 25°C	4
W1118 25°C	4
W1118 25°C	4
W1118 25°C	4
W1118 25°C	4
W1118 25°C	4
W1118 25°C	4
W1118 25°C	4
W1118 25°C	4
W1118 25°C	4
W1118 25°C	4
W1118 25°C	4
W1118 25°C	4
W1118 25°C	4
W1118 25°C	4
W1118 25°C	4
W1118 25°C	4
W1118 25°C	4
W1118 25°C	4
W1118 25°C	4
W1118 25°C	4
W1118 25°C	4
W1118 25°C	4
W1118 25°C	4
W1118 25°C	4
W1118 25°C	4
W1118 25°C	4
W1118 25°C	4
W1118 25°C	4
W1118 25°C	4
W1118 25°C	4
W1118 25°C	4
W1118 25°C	4
W1118 25°C	4
W1118 25°C	5
w1118 25°C 5µM Methotrexate	6
w1118 25°C 5µM Methotrexate	6
w1118 25°C 5µM Methotrexate	6
w1118 25°C 5µM Methotrexate	7
w1118 25°C 5µM Methotrexate	7
w1118 25°C 5µM Methotrexate	7
w1118 25°C 5µM Methotrexate	7
w1118 25°C 5µM Methotrexate	7
w1118 25°C 5µM Methotrexate	7
w1118 25°C 5µM Methotrexate	7
w1118 25°C 5µM Methotrexate	7
w1118 25°C 5µM Methotrexate	7
w1118 25°C 5µM Methotrexate	7
w1118 25°C 5µM Methotrexate	8
w1118 25°C 5µM Methotrexate	8
w1118 25°C 5µM Methotrexate	8
w1118 25°C 5µM Methotrexate	8
w1118 25°C 5µM Methotrexate	8
w1118 25°C 5µM Methotrexate	8
w1118 25°C 5µM Methotrexate	8
w1118 25°C 5µM Methotrexate	8
w1118 25°C 5µM Methotrexate	8
w1118 25°C 5µM Methotrexate	8
w1118 25°C 5µM Methotrexate	8
w1118 25°C 5µM Methotrexate	9
w1118 25°C 5µM Methotrexate	9
w1118 25°C 5µM Methotrexate	9
w1118 25°C 5µM Methotrexate	9
w1118 25°C 5µM Methotrexate	9
w1118 25°C 5µM Methotrexate	9
w1118 25°C 5µM Methotrexate	9
w1118 25°C 5µM Methotrexate	9
w1118 25°C 5µM Methotrexate	9
w1118 25°C 5µM Methotrexate	9
w1118 25°C 5µM Methotrexate	9
w1118 25°C 5µM Methotrexate	10
w1118 25°C 5µM Methotrexate	10
w1118 25°C 5µM Methotrexate	10
w1118 25°C 5µM Methotrexate	10
w1118 25°C 5µM Methotrexate	10
w1118 25°C 5µM Methotrexate	10
w1118 25°C 5µM Methotrexate	10
w1118 25°C 5µM Methotrexate	10
w1118 25°C 5µM Methotrexate	10
w1118 25°C 5µM Methotrexate	11
w1118 25°C 5µM Methotrexate	11
w1118 25°C 5µM Methotrexate	11
w1118 25°C 5µM Methotrexate	11
w1118 25°C 5µM Methotrexate	12
w1118 25°C 5µM Methotrexate	12
