# Supplementary material for: Exposome variations affect Drosophila bristle patterning via the regulation of proneural genes through distinct mechanisms
Source: Sci Rep. 2025 Oct 16;15:36234. doi: 10.1038/s41598-025-20122-6 (PMC12533043; doi:10.1038/s41598-025-20122-6)
Supplement: Supplementary file 5 — Supplementary Information 5. [file 41598_2025_20122_MOESM5_ESM.xlsx]

## Sheet: Feuil1
Raw data for Figure 3
w	4
w	4
w	4
w	4
w	4
w	4
w	4
w	4
w	4
w	4
w	4
w	4
w	4
w	4
w	4
w	4
w	4
w	4
w	4
w	4
w	4
w	4
w	4
w	4
w	4
w	4
w	4
w	4
w	4
w	4
w	4
w	4
w	4
w	4
w	4
w	4
w	4
w	4
w	4
w	4
w	4
w	4
w	4
w	4
w	4
w	4
w	4
w	4
w	4
w	5
w 5µM Methotrexate	6
w 5µM Methotrexate	6
w 5µM Methotrexate	6
w 5µM Methotrexate	7
w 5µM Methotrexate	7
w 5µM Methotrexate	7
w 5µM Methotrexate	7
w 5µM Methotrexate	7
w 5µM Methotrexate	7
w 5µM Methotrexate	7
w 5µM Methotrexate	7
w 5µM Methotrexate	7
w 5µM Methotrexate	7
w 5µM Methotrexate	8
w 5µM Methotrexate	8
w 5µM Methotrexate	8
w 5µM Methotrexate	8
w 5µM Methotrexate	8
w 5µM Methotrexate	8
w 5µM Methotrexate	8
w 5µM Methotrexate	8
w 5µM Methotrexate	8
w 5µM Methotrexate	8
w 5µM Methotrexate	8
w 5µM Methotrexate	9
w 5µM Methotrexate	9
w 5µM Methotrexate	9
w 5µM Methotrexate	9
w 5µM Methotrexate	9
w 5µM Methotrexate	9
w 5µM Methotrexate	9
w 5µM Methotrexate	9
w 5µM Methotrexate	9
w 5µM Methotrexate	9
w 5µM Methotrexate	9
w 5µM Methotrexate	10
w 5µM Methotrexate	10
w 5µM Methotrexate	10
w 5µM Methotrexate	10
w 5µM Methotrexate	10
w 5µM Methotrexate	10
w 5µM Methotrexate	10
w 5µM Methotrexate	10
w 5µM Methotrexate	10
w 5µM Methotrexate	11
w 5µM Methotrexate	11
w 5µM Methotrexate	11
w 5µM Methotrexate	11
w 5µM Methotrexate	12
w 5µM Methotrexate	12
pnrD1/+	5
pnrD1/+	6
pnrD1/+	6
pnrD1/+	6
pnrD1/+	6
pnrD1/+	6
pnrD1/+	6
pnrD1/+	6
pnrD1/+	7
pnrD1/+	7
pnrD1/+	7
pnrD1/+	7
pnrD1/+	7
pnrD1/+	7
pnrD1/+	7
pnrD1/+	7
pnrD1/+	7
pnrD1/+	7
pnrD1/+	7
pnrD1/+	7
pnrD1/+	7
pnrD1/+	7
pnrD1/+	7
pnrD1/+	8
pnrD1/+	8
pnrD1/+	8
pnrD1/+	8
pnrD1/+	8
pnrD1/+	8
pnrD1/+	8
pnrD1/+	8
pnrD1/+	8
pnrD1/+	8
pnrD1/+	8
pnrD1/+	8
pnrD1/+	8
pnrD1/+	8
pnrD1/+	8
pnrD1/+	8
pnrD1/+	8
pnrD1/+	9
pnrD1/+	9
pnrD1/+	9
pnrD1/+	9
pnrD1/+	9
pnrD1/+	9
pnrD1/+	9
pnrD1/+	10
pnrD1/+	10
pnrD1/+	10
pnrD1/+ 5µM Methotrexate	11
pnrD1/+ 5µM Methotrexate	12
pnrD1/+ 5µM Methotrexate	13
pnrD1/+ 5µM Methotrexate	13
pnrD1/+ 5µM Methotrexate	14
pnrD1/+ 5µM Methotrexate	14
pnrD1/+ 5µM Methotrexate	14
pnrD1/+ 5µM Methotrexate	15
pnrD1/+ 5µM Methotrexate	15
pnrD1/+ 5µM Methotrexate	15
pnrD1/+ 5µM Methotrexate	15
pnrD1/+ 5µM Methotrexate	15
pnrD1/+ 5µM Methotrexate	16
pnrD1/+ 5µM Methotrexate	16
pnrD1/+ 5µM Methotrexate	17
pnrD1/+ 5µM Methotrexate	17
pnrD1/+ 5µM Methotrexate	17
pnrD1/+ 5µM Methotrexate	17
pnrD1/+ 5µM Methotrexate	17
pnrD1/+ 5µM Methotrexate	17
pnrD1/+ 5µM Methotrexate	17
pnrD1/+ 5µM Methotrexate	17
pnrD1/+ 5µM Methotrexate	17
pnrD1/+ 5µM Methotrexate	18
pnrD1/+ 5µM Methotrexate	18
pnrD1/+ 5µM Methotrexate	18
pnrD1/+ 5µM Methotrexate	18
pnrD1/+ 5µM Methotrexate	18
pnrD1/+ 5µM Methotrexate	18
pnrD1/+ 5µM Methotrexate	19
pnrD1/+ 5µM Methotrexate	19
pnrD1/+ 5µM Methotrexate	19
pnrD1/+ 5µM Methotrexate	19
pnrD1/+ 5µM Methotrexate	19
pnrD1/+ 5µM Methotrexate	20
pnrD1/+ 5µM Methotrexate	20
pnrD1/+ 5µM Methotrexate	20
pnrD1/+ 5µM Methotrexate	20
pnrD1/+ 5µM Methotrexate	21
pnrD1/+ 5µM Methotrexate	21
pnrD1/+ 5µM Methotrexate	21
pnrD1/+ 5µM Methotrexate	22
pnrD1/+ 5µM Methotrexate	22
pnrD1/+ 5µM Methotrexate	23
pnrD1/+ 5µM Methotrexate	23
pnrD1/+ 5µM Methotrexate	23
pnrD1/+ 5µM Methotrexate	23
pnrD1/+ 5µM Methotrexate	23
pnrD1/+ 5µM Methotrexate	25
pnrD1/+ 5µM Methotrexate	27
ush1/+	4
ush1/+	4
ush1/+	4
ush1/+	4
ush1/+	4
ush1/+	4
ush1/+	4
ush1/+	4
ush1/+	4
ush1/+	4
ush1/+	4
ush1/+	4
ush1/+	4
ush1/+	4
ush1/+	4
ush1/+	4
ush1/+	4
ush1/+	4
ush1/+	4
ush1/+	4
ush1/+	4
ush1/+	4
ush1/+	4
ush1/+	4
ush1/+	4
ush1/+	4
ush1/+	4
ush1/+	4
ush1/+	4
ush1/+	4
ush1/+	4
ush1/+	4
ush1/+	4
ush1/+	4
ush1/+	4
ush1/+	4
ush1/+	4
ush1/+	5
ush1/+	5
ush1/+	5
ush1/+	5
ush1/+	5
ush1/+	5
ush1/+	5
ush1/+	5
ush1/+	5
ush1/+	5
ush1/+	5
ush1/+	6
ush1/+	6
ush1/+ 5µM Methotrexate	8
ush1/+ 5µM Methotrexate	9
ush1/+ 5µM Methotrexate	9
ush1/+ 5µM Methotrexate	9
ush1/+ 5µM Methotrexate	9
ush1/+ 5µM Methotrexate	10
ush1/+ 5µM Methotrexate	10
ush1/+ 5µM Methotrexate	10
ush1/+ 5µM Methotrexate	10
ush1/+ 5µM Methotrexate	10
ush1/+ 5µM Methotrexate	11
ush1/+ 5µM Methotrexate	11
ush1/+ 5µM Methotrexate	11
ush1/+ 5µM Methotrexate	11
ush1/+ 5µM Methotrexate	12
ush1/+ 5µM Methotrexate	12
ush1/+ 5µM Methotrexate	12
ush1/+ 5µM Methotrexate	12
ush1/+ 5µM Methotrexate	12
ush1/+ 5µM Methotrexate	12
ush1/+ 5µM Methotrexate	12
ush1/+ 5µM Methotrexate	12
ush1/+ 5µM Methotrexate	12
ush1/+ 5µM Methotrexate	13
ush1/+ 5µM Methotrexate	13
ush1/+ 5µM Methotrexate	13
ush1/+ 5µM Methotrexate	13
ush1/+ 5µM Methotrexate	13
ush1/+ 5µM Methotrexate	13
ush1/+ 5µM Methotrexate	13
ush1/+ 5µM Methotrexate	14
ush1/+ 5µM Methotrexate	14
ush1/+ 5µM Methotrexate	14
ush1/+ 5µM Methotrexate	14
ush1/+ 5µM Methotrexate	15
ush1/+ 5µM Methotrexate	15
ush1/+ 5µM Methotrexate	15
ush1/+ 5µM Methotrexate	15
ush1/+ 5µM Methotrexate	15
ush1/+ 5µM Methotrexate	16
ush1/+ 5µM Methotrexate	16
ush1/+ 5µM Methotrexate	16
ush1/+ 5µM Methotrexate	16
ush1/+ 5µM Methotrexate	16
ush1/+ 5µM Methotrexate	17
ush1/+ 5µM Methotrexate	18
ush1/+ 5µM Methotrexate	19
ush1/+ 5µM Methotrexate	20
ush1/+ 5µM Methotrexate	20
ush1/+ 5µM Methotrexate	25
ChipE	2
ChipE	2
ChipE	2
ChipE	2
ChipE	2
ChipE	2
ChipE	2
ChipE	2
ChipE	2
ChipE	2
ChipE	2
ChipE	2
ChipE	2
ChipE	3
ChipE	3
ChipE	3
ChipE	3
ChipE	3
ChipE	3
ChipE	3
ChipE	3
ChipE	3
ChipE	3
ChipE	3
ChipE	3
ChipE	3
ChipE	3
ChipE	3
ChipE	3
ChipE	3
ChipE	3
ChipE	3
ChipE	3
ChipE	3
ChipE	3
ChipE	4
ChipE	4
ChipE	4
ChipE	4
ChipE	4
ChipE	4
ChipE	4
ChipE	4
ChipE	4
ChipE	4
ChipE	4
ChipE	4
ChipE	4
ChipE	5
ChipE	5
ChipE 5µM Methotrexate	2
ChipE 5µM Methotrexate	2
ChipE 5µM Methotrexate	3
ChipE 5µM Methotrexate	3
ChipE 5µM Methotrexate	3
ChipE 5µM Methotrexate	3
ChipE 5µM Methotrexate	3
ChipE 5µM Methotrexate	3
ChipE 5µM Methotrexate	3
ChipE 5µM Methotrexate	4
ChipE 5µM Methotrexate	4
ChipE 5µM Methotrexate	5
ChipE 5µM Methotrexate	5
ChipE 5µM Methotrexate	5
ChipE 5µM Methotrexate	5
ChipE 5µM Methotrexate	5
ChipE 5µM Methotrexate	6
ChipE 5µM Methotrexate	6
ChipE 5µM Methotrexate	6
ChipE 5µM Methotrexate	6
ChipE 5µM Methotrexate	6
ChipE 5µM Methotrexate	6
ChipE 5µM Methotrexate	6
ChipE 5µM Methotrexate	6
ChipE 5µM Methotrexate	6
ChipE 5µM Methotrexate	6
ChipE 5µM Methotrexate	6
ChipE 5µM Methotrexate	6
ChipE 5µM Methotrexate	7
ChipE 5µM Methotrexate	7
ChipE 5µM Methotrexate	7
ChipE 5µM Methotrexate	7
ChipE 5µM Methotrexate	7
ChipE 5µM Methotrexate	7
ChipE 5µM Methotrexate	7
ChipE 5µM Methotrexate	8
ChipE 5µM Methotrexate	8
ChipE 5µM Methotrexate	8
ChipE 5µM Methotrexate	8
ChipE 5µM Methotrexate	8
ChipE 5µM Methotrexate	9
ChipE 5µM Methotrexate	9
ChipE 5µM Methotrexate	9
ChipE 5µM Methotrexate	9
ChipE 5µM Methotrexate	9
ChipE 5µM Methotrexate	9
ChipE 5µM Methotrexate	9
ChipE 5µM Methotrexate	9
ChipE 5µM Methotrexate	9
ChipE 5µM Methotrexate	11
