# Supplementary material for: Exposome variations affect Drosophila bristle patterning via the regulation of proneural genes through distinct mechanisms
Source: Sci Rep. 2025 Oct 16;15:36234. doi: 10.1038/s41598-025-20122-6 (PMC12533043; doi:10.1038/s41598-025-20122-6)
Supplement: Supplementary file 6 — Supplementary Information 6. [file 41598_2025_20122_MOESM6_ESM.xlsx]

## Sheet: Feuil1
Raw data for Figure 4
Disc	MTX	Nb of DC bristle precursors	DC surface	Presumptive notum width	DC relative surface	DC average intensity
MTX1	5	5	4171	201.201	0.103034	27.984
MTX2	5	2	3063	226.108	0.0599122	65.865
MTX3	5	1	5005	207.135	0.116653	35.589
MTX4	5	10	4466	168.861	0.156625	51.695
MTX5	5	5	5825	176.4	0.187197	40.716
MTX6	5	11	5336	167.431	0.190346	55.01
MTX7	5	5	6191	219.146	0.128912	44.121
MTX8	5	7	6532	255.22	0.100281	59.461
MTX9	5	6	6559	224.555	0.130075	43.319
MTX10	5	5	8785	237.775	0.155385	33.31
MTX11	5	7	5268	263.154	0.0760722	55.221
MTX12	5	6	6631	250.05	0.106054	46.94
MTX13	5	5	5999	227.798	0.115606	36.882
MTX14	5	3	6293	260.279	0.0928922	37.937
MTX15	5	3	4541	245.709	0.0752159	38.412
MTX16	5	3	4430	191.838	0.120374	38.34
CTRL1	0	1	3836	253.16	0.0598533	60.745
CTRL2	0	2	3100	288.174	0.0373295	77.954
CTRL3	0	1	5114	327.116	0.0477922	57.415
CTRL4	0	2	6919	372.361	0.0499017	27.891
CTRL5	0	1	3632	342.406	0.0309787	66.504
CTRL6	0	2	4792	295.995	0.0546951	27.469
CTRL7	0	2	4194	329.077	0.0387287	95.234
CTRL8	0	2	3856	355.688	0.0304789	119.048
CTRL9	0	1	3030	248.244	0.0491683	68.917
CTRL10	0	2	2845	267.047	0.0398939	69.416
CTRL11	0	1	2212	303.638	0.0239924	79.527
CTRL12	0	2	2689	334.253	0.024068	104.853
CTRL13	0	1	2392	275.632	0.0314849	73.895
CTRL14	0	2	3291	284.986	0.0405211	78.262
CTRL15	0	2	1957	281.897	0.0246269	88.677
CTRL16	0	2	3206	285.955	0.0392074	89.543
