# Supplementary material for: Exposome variations affect Drosophila bristle patterning via the regulation of proneural genes through distinct mechanisms
Source: Sci Rep. 2025 Oct 16;15:36234. doi: 10.1038/s41598-025-20122-6 (PMC12533043; doi:10.1038/s41598-025-20122-6)
Supplement: Supplementary file 7 — Supplementary Information 7. [file 41598_2025_20122_MOESM7_ESM.xlsx]

## Sheet: Feuil1
Raw data for Figure 5
w	4
w	4
w	4
w	4
w	4
w	4
w	4
w	4
w	4
w	4
w	4
w	4
w	4
w	4
w	4
w	4
w	4
w	4
w	4
w	4
w	4
w	4
w	4
w	4
w	4
w	4
w	4
w	4
w	4
w	4
w	4
w	4
w	4
w	4
w	4
w	4
w	4
w	4
w	4
w	4
w	4
w	4
w	4
w	4
w	4
w	4
w	4
w	4
w	4
w	5
w 5µM Metho	5
w 5µM Metho	5
w 5µM Metho	6
w 5µM Metho	7
w 5µM Metho	7
w 5µM Metho	7
w 5µM Metho	7
w 5µM Metho	8
w 5µM Metho	8
w 5µM Metho	9
w 5µM Metho	9
w 5µM Metho	9
w 5µM Metho	9
w 5µM Metho	9
w 5µM Metho	9
w 5µM Metho	9
w 5µM Metho	9
w 5µM Metho	9
w 5µM Metho	9
w 5µM Metho	9
w 5µM Metho	9
w 5µM Metho	9
w 5µM Metho	9
w 5µM Metho	10
w 5µM Metho	10
w 5µM Metho	10
w 5µM Metho	10
w 5µM Metho	10
w 5µM Metho	11
w 5µM Metho	11
w 5µM Metho	11
w 5µM Metho	11
w 5µM Metho	12
w 5µM Metho	12
w 5µM Metho	12
w 5µM Metho	12
w 5µM Metho	12
w 5µM Metho	12
w 5µM Metho	12
w 5µM Metho	13
w 5µM Metho	13
w 5µM Metho	14
w 5µM Metho	15
w 5µM Metho	15
w 5µM Metho	15
w 5µM Metho	16
w 5µM Metho	16
w 5µM Metho	16
w 5µM Metho	17
w 5µM Metho	17
N55e11/+	5
N55e11/+	6
N55e11/+	4
N55e11/+	4
N55e11/+	4
N55e11/+	4
N55e11/+	4
N55e11/+	4
N55e11/+	4
N55e11/+	4
N55e11/+	4
N55e11/+	4
N55e11/+	4
N55e11/+	4
N55e11/+	4
N55e11/+	4
N55e11/+	4
N55e11/+	4
N55e11/+	4
N55e11/+	4
N55e11/+	4
N55e11/+	4
N55e11/+	4
N55e11/+	4
N55e11/+	4
N55e11/+	4
N55e11/+	4
N55e11/+	4
N55e11/+	4
N55e11/+	4
N55e11/+	4
N55e11/+	4
N55e11/+	4
N55e11/+	4
N55e11/+	4
N55e11/+	4
N55e11/+	4
N55e11/+	4
N55e11/+	4
N55e11/+	4
N55e11/+	4
N55e11/+	4
N55e11/+	4
N55e11/+	4
N55e11/+	4
N55e11/+	4
N55e11/+	4
N55e11/+	4
N55e11/+	4
N55e11/+	4
N55e11/+ 5µM Methotrexate	6
N55e11/+ 5µM Methotrexate	6
N55e11/+ 5µM Methotrexate	7
N55e11/+ 5µM Methotrexate	7
N55e11/+ 5µM Methotrexate	7
N55e11/+ 5µM Methotrexate	7
N55e11/+ 5µM Methotrexate	7
N55e11/+ 5µM Methotrexate	8
N55e11/+ 5µM Methotrexate	8
N55e11/+ 5µM Methotrexate	8
N55e11/+ 5µM Methotrexate	8
N55e11/+ 5µM Methotrexate	9
N55e11/+ 5µM Methotrexate	9
N55e11/+ 5µM Methotrexate	9
N55e11/+ 5µM Methotrexate	9
N55e11/+ 5µM Methotrexate	9
N55e11/+ 5µM Methotrexate	9
N55e11/+ 5µM Methotrexate	9
N55e11/+ 5µM Methotrexate	9
N55e11/+ 5µM Methotrexate	9
N55e11/+ 5µM Methotrexate	9
N55e11/+ 5µM Methotrexate	10
N55e11/+ 5µM Methotrexate	10
N55e11/+ 5µM Methotrexate	10
N55e11/+ 5µM Methotrexate	11
N55e11/+ 5µM Methotrexate	11
N55e11/+ 5µM Methotrexate	11
N55e11/+ 5µM Methotrexate	11
N55e11/+ 5µM Methotrexate	11
N55e11/+ 5µM Methotrexate	11
N55e11/+ 5µM Methotrexate	11
N55e11/+ 5µM Methotrexate	11
N55e11/+ 5µM Methotrexate	11
N55e11/+ 5µM Methotrexate	12
N55e11/+ 5µM Methotrexate	12
N55e11/+ 5µM Methotrexate	12
N55e11/+ 5µM Methotrexate	13
N55e11/+ 5µM Methotrexate	14
N55e11/+ 5µM Methotrexate	14
N55e11/+ 5µM Methotrexate	14
N55e11/+ 5µM Methotrexate	14
N55e11/+ 5µM Methotrexate	14
N55e11/+ 5µM Methotrexate	15
N55e11/+ 5µM Methotrexate	15
N55e11/+ 5µM Methotrexate	15
N55e11/+ 5µM Methotrexate	15
N55e11/+ 5µM Methotrexate	16
N55e11/+ 5µM Methotrexate	16
N55e11/+ 5µM Methotrexate	18
N55e11/+ 5µM Methotrexate	18
y1 w	4
y1 w	4
y1 w	4
y1 w	4
y1 w	4
y1 w	4
y1 w	4
y1 w	4
y1 w	4
y1 w	4
y1 w	4
y1 w	4
y1 w	4
y1 w	4
y1 w	4
y1 w	4
y1 w	4
y1 w	4
y1 w	4
y1 w	4
y1 w	4
y1 w	4
y1 w	4
y1 w	4
y1 w	4
y1 w	4
y1 w	4
y1 w	4
y1 w	4
y1 w	4
y1 w	4
y1 w	4
y1 w	4
y1 w	4
y1 w	4
y1 w	4
y1 w	4
y1 w	4
y1 w	4
y1 w	4
y1 w	4
y1 w	4
y1 w	4
y1 w	4
y1 w	4
y1 w	4
y1 w	4
y1 w	4
y1 w	4
y1 w	4
y1 w 5µM Methotrexate	4
y1 w 5µM Methotrexate	4
y1 w 5µM Methotrexate	5
y1 w 5µM Methotrexate	5
y1 w 5µM Methotrexate	5
y1 w 5µM Methotrexate	5
y1 w 5µM Methotrexate	6
y1 w 5µM Methotrexate	6
y1 w 5µM Methotrexate	6
y1 w 5µM Methotrexate	6
y1 w 5µM Methotrexate	6
y1 w 5µM Methotrexate	6
y1 w 5µM Methotrexate	6
y1 w 5µM Methotrexate	6
y1 w 5µM Methotrexate	7
y1 w 5µM Methotrexate	7
y1 w 5µM Methotrexate	7
y1 w 5µM Methotrexate	7
y1 w 5µM Methotrexate	7
y1 w 5µM Methotrexate	7
y1 w 5µM Methotrexate	7
y1 w 5µM Methotrexate	7
y1 w 5µM Methotrexate	7
y1 w 5µM Methotrexate	7
y1 w 5µM Methotrexate	7
y1 w 5µM Methotrexate	8
y1 w 5µM Methotrexate	8
y1 w 5µM Methotrexate	8
y1 w 5µM Methotrexate	8
y1 w 5µM Methotrexate	8
y1 w 5µM Methotrexate	8
y1 w 5µM Methotrexate	8
y1 w 5µM Methotrexate	8
y1 w 5µM Methotrexate	8
y1 w 5µM Methotrexate	8
y1 w 5µM Methotrexate	8
y1 w 5µM Methotrexate	8
y1 w 5µM Methotrexate	9
y1 w 5µM Methotrexate	9
y1 w 5µM Methotrexate	9
y1 w 5µM Methotrexate	9
y1 w 5µM Methotrexate	10
y1 w 5µM Methotrexate	10
y1 w 5µM Methotrexate	10
y1 w 5µM Methotrexate	10
y1 w 5µM Methotrexate	10
y1 w 5µM Methotrexate	12
y1 w 5µM Methotrexate	12
y1 w 5µM Methotrexate	14
y1 w 5µM Methotrexate	14
y1 NAx16	1
y1 NAx16	1
y1 NAx16	2
y1 NAx16	2
y1 NAx16	2
y1 NAx16	2
y1 NAx16	2
y1 NAx16	2
y1 NAx16	2
y1 NAx16	2
y1 NAx16	2
y1 NAx16	2
y1 NAx16	2
y1 NAx16	2
y1 NAx16	2
y1 NAx16	2
y1 NAx16	2
y1 NAx16	2
y1 NAx16	2
y1 NAx16	2
y1 NAx16	3
y1 NAx16	3
y1 NAx16	3
y1 NAx16	3
y1 NAx16	3
y1 NAx16	3
y1 NAx16	3
y1 NAx16	3
y1 NAx16	3
y1 NAx16	3
y1 NAx16	3
y1 NAx16	3
y1 NAx16	3
y1 NAx16	3
y1 NAx16	3
y1 NAx16	3
y1 NAx16	3
y1 NAx16	3
y1 NAx16	4
y1 NAx16	4
y1 NAx16	4
y1 NAx16	4
y1 NAx16	4
y1 NAx16	4
y1 NAx16	4
y1 NAx16	4
y1 NAx16	4
y1 NAx16	4
y1 NAx16	4
y1 NAx16	4
y1 NAx16 5µM Methotrexate	1
y1 NAx16 5µM Methotrexate	1
y1 NAx16 5µM Methotrexate	1
y1 NAx16 5µM Methotrexate	2
y1 NAx16 5µM Methotrexate	2
y1 NAx16 5µM Methotrexate	2
y1 NAx16 5µM Methotrexate	2
y1 NAx16 5µM Methotrexate	3
y1 NAx16 5µM Methotrexate	3
y1 NAx16 5µM Methotrexate	3
y1 NAx16 5µM Methotrexate	3
y1 NAx16 5µM Methotrexate	3
y1 NAx16 5µM Methotrexate	3
y1 NAx16 5µM Methotrexate	3
y1 NAx16 5µM Methotrexate	4
y1 NAx16 5µM Methotrexate	4
y1 NAx16 5µM Methotrexate	4
y1 NAx16 5µM Methotrexate	4
y1 NAx16 5µM Methotrexate	4
y1 NAx16 5µM Methotrexate	4
y1 NAx16 5µM Methotrexate	4
y1 NAx16 5µM Methotrexate	4
y1 NAx16 5µM Methotrexate	4
y1 NAx16 5µM Methotrexate	4
y1 NAx16 5µM Methotrexate	4
y1 NAx16 5µM Methotrexate	4
y1 NAx16 5µM Methotrexate	4
y1 NAx16 5µM Methotrexate	5
y1 NAx16 5µM Methotrexate	5
y1 NAx16 5µM Methotrexate	5
y1 NAx16 5µM Methotrexate	5
y1 NAx16 5µM Methotrexate	5
y1 NAx16 5µM Methotrexate	5
y1 NAx16 5µM Methotrexate	5
y1 NAx16 5µM Methotrexate	5
y1 NAx16 5µM Methotrexate	5
y1 NAx16 5µM Methotrexate	6
y1 NAx16 5µM Methotrexate	6
y1 NAx16 5µM Methotrexate	7
y1 NAx16 5µM Methotrexate	7
y1 NAx16 5µM Methotrexate	7
y1 NAx16 5µM Methotrexate	8
y1 NAx16 5µM Methotrexate	8
