# Supplementary material for: Exposome variations affect Drosophila bristle patterning via the regulation of proneural genes through distinct mechanisms
Source: Sci Rep. 2025 Oct 16;15:36234. doi: 10.1038/s41598-025-20122-6 (PMC12533043; doi:10.1038/s41598-025-20122-6)
Supplement: Supplementary file 8 — Supplementary Information 8. [file 41598_2025_20122_MOESM8_ESM.xlsx]

## Sheet: Feuil1
Raw data for Figure 6
Df(1)91B 18°C	1
Df(1)91B 18°C	1
Df(1)91B 18°C	1
Df(1)91B 18°C	1
Df(1)91B 18°C	1
Df(1)91B 18°C	2
Df(1)91B 18°C	2
Df(1)91B 18°C	2
Df(1)91B 18°C	2
Df(1)91B 18°C	2
Df(1)91B 18°C	2
Df(1)91B 18°C	2
Df(1)91B 18°C	2
Df(1)91B 18°C	2
Df(1)91B 18°C	2
Df(1)91B 18°C	2
Df(1)91B 18°C	2
Df(1)91B 18°C	2
Df(1)91B 18°C	2
Df(1)91B 18°C	2
Df(1)91B 18°C	2
Df(1)91B 18°C	2
Df(1)91B 18°C	2
Df(1)91B 18°C	2
Df(1)91B 18°C	2
Df(1)91B 18°C	2
Df(1)91B 18°C	2
Df(1)91B 18°C	2
Df(1)91B 18°C	2
Df(1)91B 18°C	2
Df(1)91B 18°C	2
Df(1)91B 18°C	2
Df(1)91B 18°C	2
Df(1)91B 18°C	2
Df(1)91B 18°C	2
Df(1)91B 18°C	2
Df(1)91B 18°C	2
Df(1)91B 18°C	2
Df(1)91B 18°C	2
Df(1)91B 18°C	2
Df(1)91B 18°C	2
Df(1)91B 18°C	2
Df(1)91B 18°C	2
Df(1)91B 18°C	2
Df(1)91B 18°C	2
Df(1)91B 18°C	2
Df(1)91B 18°C	2
Df(1)91B 18°C	3
Df(1)91B 18°C	3
Df(1)91B 18°C	3
Df(1)91B 25°C	0
Df(1)91B 25°C	0
Df(1)91B 25°C	0
Df(1)91B 25°C	0
Df(1)91B 25°C	0
Df(1)91B 25°C	0
Df(1)91B 25°C	0
Df(1)91B 25°C	0
Df(1)91B 25°C	0
Df(1)91B 25°C	0
Df(1)91B 25°C	0
Df(1)91B 25°C	0
Df(1)91B 25°C	0
Df(1)91B 25°C	0
Df(1)91B 25°C	0
Df(1)91B 25°C	0
Df(1)91B 25°C	0
Df(1)91B 25°C	0
Df(1)91B 25°C	0
Df(1)91B 25°C	0
Df(1)91B 25°C	0
Df(1)91B 25°C	0
Df(1)91B 25°C	0
Df(1)91B 25°C	0
Df(1)91B 25°C	0
Df(1)91B 25°C	0
Df(1)91B 25°C	0
Df(1)91B 25°C	0
Df(1)91B 25°C	0
Df(1)91B 25°C	0
Df(1)91B 25°C	0
Df(1)91B 25°C	0
Df(1)91B 25°C	0
Df(1)91B 25°C	0
Df(1)91B 25°C	0
Df(1)91B 25°C	0
Df(1)91B 25°C	0
Df(1)91B 25°C	0
Df(1)91B 25°C	0
Df(1)91B 25°C	0
Df(1)91B 25°C	0
Df(1)91B 25°C	0
Df(1)91B 25°C	0
Df(1)91B 25°C	0
Df(1)91B 25°C	0
Df(1)91B 25°C	0
Df(1)91B 25°C	1
Df(1)91B 25°C	1
Df(1)91B 25°C	1
Df(1)91B 25°C	1
Df(1)91B pad 18°C	2
Df(1)91B pad 18°C	3
Df(1)91B pad 18°C	4
Df(1)91B pad 18°C	4
Df(1)91B pad 18°C	4
Df(1)91B pad 18°C	4
Df(1)91B pad 18°C	4
Df(1)91B pad 18°C	4
Df(1)91B pad 18°C	5
Df(1)91B pad 18°C	5
Df(1)91B pad 18°C	5
Df(1)91B pad 18°C	5
Df(1)91B pad 18°C	5
Df(1)91B pad 18°C	5
Df(1)91B pad 18°C	5
Df(1)91B pad 18°C	5
Df(1)91B pad 18°C	5
Df(1)91B pad 18°C	5
Df(1)91B pad 18°C	5
Df(1)91B pad 18°C	5
Df(1)91B pad 18°C	5
Df(1)91B pad 18°C	5
Df(1)91B pad 18°C	5
Df(1)91B pad 18°C	5
Df(1)91B pad 18°C	5
Df(1)91B pad 18°C	5
Df(1)91B pad 18°C	5
Df(1)91B pad 18°C	5
Df(1)91B pad 18°C	5
Df(1)91B pad 18°C	5
Df(1)91B pad 18°C	5
Df(1)91B pad 18°C	6
Df(1)91B pad 18°C	6
Df(1)91B pad 18°C	6
Df(1)91B pad 18°C	6
Df(1)91B pad 18°C	6
Df(1)91B pad 18°C	6
Df(1)91B pad 18°C	6
Df(1)91B pad 18°C	6
Df(1)91B pad 18°C	6
Df(1)91B pad 18°C	6
Df(1)91B pad 18°C	6
Df(1)91B pad 18°C	6
Df(1)91B pad 18°C	6
Df(1)91B pad 18°C	6
Df(1)91B pad 18°C	6
Df(1)91B pad 18°C	6
Df(1)91B pad 18°C	6
Df(1)91B pad 18°C	6
Df(1)91B pad 18°C	7
Df(1)91B pad 25°C	2
Df(1)91B pad 25°C	2
Df(1)91B pad 25°C	2
Df(1)91B pad 25°C	2
Df(1)91B pad 25°C	3
Df(1)91B pad 25°C	3
Df(1)91B pad 25°C	3
Df(1)91B pad 25°C	3
Df(1)91B pad 25°C	3
Df(1)91B pad 25°C	3
Df(1)91B pad 25°C	3
Df(1)91B pad 25°C	3
Df(1)91B pad 25°C	3
Df(1)91B pad 25°C	3
Df(1)91B pad 25°C	3
Df(1)91B pad 25°C	3
Df(1)91B pad 25°C	3
Df(1)91B pad 25°C	3
Df(1)91B pad 25°C	3
Df(1)91B pad 25°C	3
Df(1)91B pad 25°C	3
Df(1)91B pad 25°C	3
Df(1)91B pad 25°C	4
Df(1)91B pad 25°C	4
Df(1)91B pad 25°C	4
Df(1)91B pad 25°C	4
Df(1)91B pad 25°C	4
Df(1)91B pad 25°C	4
Df(1)91B pad 25°C	4
Df(1)91B pad 25°C	4
Df(1)91B pad 25°C	4
Df(1)91B pad 25°C	4
Df(1)91B pad 25°C	4
Df(1)91B pad 25°C	4
Df(1)91B pad 25°C	4
Df(1)91B pad 25°C	4
Df(1)91B pad 25°C	4
Df(1)91B pad 25°C	4
Df(1)91B pad 25°C	4
Df(1)91B pad 25°C	4
Df(1)91B pad 25°C	4
Df(1)91B pad 25°C	4
Df(1)91B pad 25°C	4
Df(1)91B pad 25°C	4
Df(1)91B pad 25°C	4
Df(1)91B pad 25°C	4
Df(1)91B pad 25°C	4
Df(1)91B pad 25°C	4
Df(1)91B pad 25°C	5
Df(1)91B pad 25°C	5
Df(1)91B, hry1 18°C	2
Df(1)91B, hry1 18°C	2
Df(1)91B, hry1 18°C	2
Df(1)91B, hry1 18°C	2
Df(1)91B, hry1 18°C	2
Df(1)91B, hry1 18°C	2
Df(1)91B, hry1 18°C	2
Df(1)91B, hry1 18°C	2
Df(1)91B, hry1 18°C	2
Df(1)91B, hry1 18°C	2
Df(1)91B, hry1 18°C	2
Df(1)91B, hry1 18°C	2
Df(1)91B, hry1 18°C	2
Df(1)91B, hry1 18°C	2
Df(1)91B, hry1 18°C	2
Df(1)91B, hry1 18°C	2
Df(1)91B, hry1 18°C	2
Df(1)91B, hry1 18°C	2
Df(1)91B, hry1 18°C	2
Df(1)91B, hry1 18°C	2
Df(1)91B, hry1 18°C	2
Df(1)91B, hry1 18°C	2
Df(1)91B, hry1 18°C	2
Df(1)91B, hry1 18°C	2
Df(1)91B, hry1 18°C	2
Df(1)91B, hry1 18°C	2
Df(1)91B, hry1 18°C	2
Df(1)91B, hry1 18°C	2
Df(1)91B, hry1 18°C	2
Df(1)91B, hry1 18°C	2
Df(1)91B, hry1 18°C	2
Df(1)91B, hry1 18°C	2
Df(1)91B, hry1 18°C	2
Df(1)91B, hry1 18°C	2
Df(1)91B, hry1 18°C	2
Df(1)91B, hry1 18°C	2
Df(1)91B, hry1 18°C	2
Df(1)91B, hry1 18°C	2
Df(1)91B, hry1 18°C	2
Df(1)91B, hry1 18°C	2
Df(1)91B, hry1 18°C	2
Df(1)91B, hry1 18°C	2
Df(1)91B, hry1 18°C	2
Df(1)91B, hry1 18°C	2
Df(1)91B, hry1 18°C	2
Df(1)91B, hry1 18°C	2
Df(1)91B, hry1 18°C	2
Df(1)91B, hry1 18°C	2
Df(1)91B, hry1 18°C	3
Df(1)91B, hry1 18°C	3
Df(1)91B, hry1 25°C	1
Df(1)91B, hry1 25°C	1
Df(1)91B, hry1 25°C	2
Df(1)91B, hry1 25°C	2
Df(1)91B, hry1 25°C	2
Df(1)91B, hry1 25°C	2
Df(1)91B, hry1 25°C	2
Df(1)91B, hry1 25°C	2
Df(1)91B, hry1 25°C	2
Df(1)91B, hry1 25°C	2
Df(1)91B, hry1 25°C	2
Df(1)91B, hry1 25°C	2
Df(1)91B, hry1 25°C	2
Df(1)91B, hry1 25°C	2
Df(1)91B, hry1 25°C	2
Df(1)91B, hry1 25°C	2
Df(1)91B, hry1 25°C	2
Df(1)91B, hry1 25°C	2
Df(1)91B, hry1 25°C	2
Df(1)91B, hry1 25°C	2
Df(1)91B, hry1 25°C	2
Df(1)91B, hry1 25°C	2
Df(1)91B, hry1 25°C	2
Df(1)91B, hry1 25°C	2
Df(1)91B, hry1 25°C	2
Df(1)91B, hry1 25°C	2
Df(1)91B, hry1 25°C	2
Df(1)91B, hry1 25°C	2
Df(1)91B, hry1 25°C	2
Df(1)91B, hry1 25°C	2
Df(1)91B, hry1 25°C	2
Df(1)91B, hry1 25°C	2
Df(1)91B, hry1 25°C	2
Df(1)91B, hry1 25°C	2
Df(1)91B, hry1 25°C	2
Df(1)91B, hry1 25°C	2
Df(1)91B, hry1 25°C	2
Df(1)91B, hry1 25°C	2
Df(1)91B, hry1 25°C	2
Df(1)91B, hry1 25°C	2
Df(1)91B, hry1 25°C	2
Df(1)91B, hry1 25°C	2
Df(1)91B, hry1 25°C	2
Df(1)91B, hry1 25°C	2
Df(1)91B, hry1 25°C	2
Df(1)91B, hry1 25°C	2
Df(1)91B, hry1 25°C	2
Df(1)91B, hry1 25°C	2
Df(1)91B, hry1 25°C	2
Df(1)91B, hry1 25°C	2
